# Supplementary material for: The association of quality contraceptive counseling measures with postabortion contraceptive method acceptance and choice: results from client exit interviews across eight countries
Source: BMC Health Serv Res. 2022 Dec 13;22:1519. doi: 10.1186/s12913-022-08851-0 (PMC9749205; doi:10.1186/s12913-022-08851-0)
Supplement: Supplementary file 1 — Additional file 1: Supplemental Table 1. Sensitivity Testing of Adjusted Logistic Regression Models for Contraceptive Choice and Receipt of a Contraceptive Method. Supplemental Table 2. Adjusted Logistic Regression Models for Contraceptive Choice, Overall and by Age Category. Supplemental Table 3. Adjusted Logistic Regression Models for Modern Contraceptive Method Received, Overall and by Age Category. [file 12913_2022_8851_MOESM1_ESM.xlsx]

## Sheet: Sup T1
Supplemental Table 1. Sensitivity Testing of Adjusted1 Logistic Regression Models for Contraceptive Choice and Receipt of a Contraceptive Method
Independent Variables	Clients Made a Choice of Contraceptive Method (or Choice of No Method)						Client Received a Modern Contraceptive Method
	Adjusted excluding Nepal & Ethiopia			Adjusted excluding Nepal & Ethiopia and controlling for site-level clustering			Adjusted excluding Nepal & Ethiopia			Adjusted excluding Nepal & Ethiopia and controlling for site-level clustering
	All Clients (n=1,156)						All Clients (n=1,157)
	Odds Ratio	95% Confidence Interval		Odds Ratio	95% Confidence Interval		Odds Ratio	95% Confidence Interval		Odds Ratio	95% Confidence Interval
		Lower	Upper		Lower	Upper		Lower	Upper		Lower	Upper
Contraception Information Exchange Metric	2.7***	2.1	3.3	2.7***	2.1	3.4	1.4***	1.1	1.6	1.4**	1.1	1.7
Interpersonal Communication Metric	1.2	1	1.6	1.2	0.9	1.6	1.1	0.9	1.3	1.1	0.9	1.4
Client felt pressure from the provider to accept a particular contraceptive method	0.6	0.4	1.1	0.6	0.4	1.1	2.0***	1.3	3.1	2.0**	1.3	3.1
1Adjusted models contain all three independent variables (Contraception information exchange metric, respectful care metric and client felt pressure from provider to accept a particular method) and client demographic and CAC service characteristics are controlled. Client demographic characteristics include: country, marital status, age, education, and ever use of contraception. CAC service charac…
* p < 0.05; ** p < 0.01; *** p < 0.001

## Sheet: Sup T2
Supplemental Table 2. Adjusted Logistic Regression Models for Contraceptive Choice, Overall and by Age Category
Independent Variables	Odds Ratio	95% Confidence Intervel		p-value	Odds Ratio	95% Confidence Intervel		p-value	Odds Ratio	95% Confidence Intervel		p-value
		Lower	Upper			Lower	Upper			Lower	Upper
	All Clients (n=1,796)				Clients 24 Years and Under (n=779)				Clients Over 24 (n=1,017)
Contraception Information Exchange Metric	2.4	2	2.9	***	2.5	1.9	3.2	***	2.5	2	3.2	***
Interpersonal Communication Metric	1.3	1.1	1.6	**	1.2	0.9	1.6	NS	1.5	1.1	2	**
Client felt pressure from the provider to accept a particular contraceptive method	0.6	0.4	0.9	*	0.6	0.3	1.2	NS	0.6	0.3	1	NS
Country
Nigeria (ref)
Argentina	4.5	1.6	12.7	**	26.4	2.1	325.6	*	3	0.8	10.8	NS
Bolivia	2.9	1.3	6.3	**	2.5	0.8	8.3	NS	4	1.3	12.1	*
Ethiopia	3	1.7	5.3	***	3.5	1.5	8.5	**	3.1	1.4	7.1	**
Kenya	2.7	1.3	5.5	**	3.2	1.2	8.5	*	2.8	0.9	9.2	NS
Mexico	3.4	1.4	8.3	**	2.7	0.7	10.2	NS	6.1	1.6	23.2	**
Nepal	3.1	1.6	6.2	**	7.5	2.1	26.6	**	1.9	0.8	4.6	NS
Uganda	1.4	0.7	3.1	NS	2.9	0.8	11.1	NS	0.8	0.3	2.2	NS
Age Category
24 and younger (ref)
25 and older	1.3	0.9	1.8	NS
Client is currently or formerly married	1.1	0.7	1.7	NS	0.6	0.3	1.2	NS	1.9	0.9	3.9	NS
Education Level of Client
None (ref)
Primary	0.9	0.6	1.6	NS	1	0.4	2.4	NS	0.9	0.5	1.7	NS
Secondary	1.7	1	2.7	*	1.4	0.6	3.2	NS	2	1	3.9	NS
Tertiary or higher	1.5	0.9	2.7	NS	2	0.7	5.5	NS	1.2	0.6	2.5	NS
Client had ever used anything or tried in any way to delay/prevent pregnancy	1.1	0.7	1.5	NS	0.9	0.5	1.5	NS	1.2	0.7	1.9	NS
Trimester
Under 13 weeks (ref)
At of after 13 weeks	1.2	0.7	2	NS	1.2	0.6	2.6	NS	1.2	0.6	2.4	NS
Service
Induced abortion (ref)
Postabortion care (PAC)	1.6	1	2.5	NS	2.7	1.3	5.6	**	0.9	0.5	1.8	NS
Procedure Type
MVA (ref)
MA	1.4	0.9	2.1	NS	1.5	0.8	2.6	NS	1.3	0.7	2.3	NS
Other	0.7	0.3	1.4	NS	0.4	0.1	1.2	NS	1.2	0.4	4	NS
* p < 0.05; ** p < 0.01; *** p < 0.001
NS = not significant at 5% significance level

## Sheet: Sup T3
Supplemental Table 3. Adjusted Logistic Regression Models for Modern Contraceptive Method Received, Overall and by Age Category
Independent Variables	Odds Ratio	95% Confidence Intervel		p-value	Odds Ratio	95% Confidence Intervel		p-value	Odds Ratio	95% Confidence Intervel		p-value
		Lower	Upper			Lower	Upper			Lower	Upper
	All Clients (n=1,798)				Clients 24 Years and Under (n=781)				Clients Over 24 (n=1,017)
Contraception Information Exchange Metric	1.3	1.2	1.5	***	1.3	1.1	1.7	*	1.3	1.1	1.6	**
Interpersonal Communication Metric	1.1	0.9	1.3	NS	1.1	0.8	1.4	NS	1.1	0.9	1.4	NS
Client felt pressure from the provider to accept a particular contraceptive method	1.9	1.3	2.8	***	1.9	1	3.4	*	1.9	1.2	3	**
Country
Nigeria (ref)
Argentina	4.4	2.2	8.5	***	9.6	2.7	33.8	***	2.8	1.2	6.5	*
Bolivia	1.8	1	3.2	*	2.2	0.9	5.5	NS	1.5	0.7	3.1	NS
Ethiopia	11.2	7.2	17.6	***	12.7	6.2	25.8	***	10.7	5.8	19.9	***
Kenya	3.9	2.5	6.1	***	4.7	2.4	9.3	***	4.1	2.2	7.7	***
Mexico	2.4	1.3	4.3	**	3.3	1.2	9	*	1.7	0.8	3.8	NS
Nepal	3.7	2.4	5.8	***	4.7	2.1	10.7	***	2.9	1.7	5.1	***
Uganda	1.5	0.9	2.5	NS	2.1	0.9	4.9	NS	1.2	0.6	2.3	NS
Age Category
24 and younger (ref)
25 and older	0.9	0.7	1.2	NS
Client is currently or formerly married	0.8	0.5	1.1	NS	0.9	0.5	1.4	NS	0.6	0.4	1.1	NS
Education Level of Client
None (ref)
Primary	1.1	0.7	1.6	NS	1.3	0.7	2.6	NS	1	0.6	1.5	NS
Secondary	1.4	1	2	*	1.3	0.7	2.4	NS	1.7	1.1	2.5	*
Tertiary or higher	1.4	0.9	2	NS	2	1	4.3	NS	1.1	0.7	1.8	NS
Client had ever used anything or tried in any way to delay/prevent pregnancy	1.1	0.9	1.4	NS	0.9	0.6	1.3	NS	1.3	0.9	1.7	NS
Trimester
Under 13 weeks (ref)
At of after 13 weeks	0.9	0.6	1.2	NS	1	0.6	1.7	NS	0.8	0.5	1.2	NS
Service
Induced abortion (ref)
Postabortion care (PAC)	1.2	0.9	1.7	NS	1.2	0.7	2	NS	1.2	0.8	1.8	NS
Procedure Type
MVA (ref)
MA	0.7	0.5	0.9	*	0.6	0.4	1	*	0.8	0.5	1.1	NS
Other	1.1	0.6	2	NS	1.8	0.7	4.5	NS	0.8	0.4	1.7	NS
* p < 0.05
** p < 0.01
*** p < 0.001
NS = not significant at 5% significance level
